# Supplementary material for: Synergic versus Antagonist Effects of Rutin on Gallic Acid or Coumarin Incorporated into Chitosan Active Films: Impacts on Their Release Kinetics and Antioxidant Activity
Source: Antioxidants (Basel). 2023 Oct 30;12(11):1934. doi: 10.3390/antiox12111934 (PMC10669362; doi:10.3390/antiox12111934)
Supplement: Supplementary file 1 [file antioxidants-12-01934-s001.zip]

Archive with 1 entries (1 files):
- antioxidants-2679134-supplementary.pdf
